# Supplementary material for: New Frontiers in Health Literacy: Using ChatGPT to Simplify Health Information for People in the Community
Source: J Gen Intern Med. 2023 Nov 8;39(4):573–7. doi: 10.1007/s11606-023-08469-w (PMC10973278; doi:10.1007/s11606-023-08469-w)
Supplement: Supplementary file 2 — Supplementary file2 (XLSX 76 KB) [file 11606_2023_8469_MOESM2_ESM.xlsx]

## Sheet: Appendix A
Textnumber	Organisation	Website	Dateaccessed	keymessages	OriginalHealthText	originalnumberofwords	originalgrade	Revision1Grade	Revision2Grade	Revision3grade	originalcomplexlanguage	originalpassivevoice	Revision1	Revision2	Revision3	Revision1words	Revision1Complex	Revision1Passive	Revision2words	Revision2complex	Revision2Passive	Revision3words	Revision3Complex	Revision3Passive	keymessages_chat1pc	keymessages_chat2pc	keymessages_chat3pc
1	NDSS	https://www.ndss.com.au/wp-content/uploads/fact-sheet-insulin.pdf	2023-03-26	1. When you have type 1 diabetes, your pancreas can no longer make insulin, so you need to take insulin every day either via a pump or injections. 2. When you have type 2 diabetes, your pancreas can make insulin but not enough to keep your blood glucose levels in the target range, so your blood glucose levels will rise. 3. You can manage type 2 diabetes with healthy eating and regular physical ac…	When you have type 1 diabetes, your pancreas can no longer make insulin. The cells in the pancreas that make insulin have been destroyed by the immune system. Instead, you need to have insulin injections several times a day, or insulin via an insulin pump. When you have type 2 diabetes, your pancreas can still make insulin but not enough to keep your blood glucose levels in the target range. When…	539	12.2616	11.2081	10.1258	10.6088	27.972	8	Insulin is a substance that helps glucose move from your blood into your cells to give you energy. If you have diabetes, your body might not make enough insulin, or the insulin it makes might not work well. This can cause too much glucose in your blood. Different people need different kinds of insulin, and your doctor or diabetes nurse will help you find the right kind for you. They will also sho…	Insulin is a hormone that helps your body use sugar for energy. If you have diabetes, your body may not make enough insulin, which can cause too much sugar in your blood. There are different kinds of insulin that work for different amounts of time. Your doctor or nurse will help you find the right kind for you. You may need more than one kind of insulin to keep your blood sugar at the right level…	Insulin is a hormone that helps sugar move from your blood into your cells, where it is used for energy. If you have diabetes, your body may not make enough insulin or the insulin may not work well, causing too much sugar to stay in your blood. There are many types of insulin and your doctor will choose the best one for you based on your needs. Some types of insulin work quickly and others work f…	152	14.5047	1	88	9.18803	0	129	12.9412	2	45	30	55
2	WHO	https://www.who.int/news-room/fact-sheets/detail/cardiovascular-diseases-(cvds)	2023-03-26	1. Cardiovascular diseases (CVDs) are a diverse group of conditions that affect the heart and blood vessels 2. Coronary heart disease is a condition where the blood vessels that supply the heart become narrow or blocked leading to chest pain and heart attacks. 3. Cerebrovascular disease affects the blood vessels that supply the brain and can cause strokes. 4. Peripheral arterial disease affects b…	Cardiovascular diseases (CVDs) are a diverse group of conditions that affect the heart and blood vessels. These diseases include coronary heart disease, which is a condition where the blood vessels that supply the heart become narrow or blocked, leading to chest pain and heart attacks. Cerebrovascular disease affects the blood vessels that supply the brain and can result in strokes. Peripheral ar…	310	13.0239	11.5674	13.4843	10.9516	26.0209	3	Heart and blood vessel problems are called cardiovascular diseases (CVDs). CVDs include many different types of illnesses like heart disease, which happens when the blood vessels that bring blood to the heart get blocked, leading to chest pain and heart attacks. There's also cerebrovascular disease, which affects the blood vessels that bring blood to the brain and can lead to strokes. Peripheral …	Cardiovascular diseases (CVDs) are a bunch of different illnesses that hurt your heart and blood vessels. Some of these illnesses are called coronary heart disease, cerebrovascular disease, peripheral arterial disease, rheumatic heart disease, congenital heart disease, deep vein thrombosis, and pulmonary embolism. These illnesses can cause chest pain, strokes, pain in your arms and legs, and othe…	Heart and blood vessel problems are called cardiovascular diseases (CVDs). CVDs include many different conditions, such as blocked blood vessels that can cause chest pain and heart attacks, blocked blood vessels in the brain that can cause strokes, blocked blood vessels in the arms and legs that can cause pain and mobility problems, and damage to the heart from rheumatic fever. Some people are bo…	213	20.1058	2	125	25.3485	1	169	16.2675	2	75	20	45
3	Health Direct	https://www.healthdirect.gov.au/appendicitis#:~:text=Appendicitis%20is%20inflammation%20of%20the,can%20cause%20it%20to%20burst.	2023-04-02	1. Appendicitis is inflammation of the appendix. 2. The appendix is a thin pouch attached to the large intestine on the right side of the abdomen. 3. During appendicitis the appendix can burst. This can cause serious health problems. 4. If you suspect appendicitis,it is important to see a doctor as soon as possible, or go to an emergency department if the pain gets worse when moving or touching t…	Appendicitis is inflammation of the appendix. The appendix is a thin pouch attached to the large intestine on the right side of the abdomen. It is usually about the size of a finger. If you have appendicitis, the appendix can become swollen and infected. This can cause it to burst. If this happens, the infection is likely to spread throughout the abdomen, causing serious problems such as peritoni…	590	11.9981	11.0626	10.7936	10.6503	21.3807	9	Appendicitis is when the appendix gets swollen and infected. The appendix is a small pouch attached to the large intestine in the lower right side of your belly. The most common symptom is pain that starts near your belly button and moves to your lower right belly. You may also have a fever, nausea, and vomiting. If you have these symptoms, you should see a doctor right away. Appendicitis can hap…	Appendicitis is when the appendix, a small pouch attached to the large intestine in your belly, gets swollen and infected. This can be very dangerous if the appendix bursts and the infection spreads inside your belly. If you think you or someone you know might have appendicitis, it's important to see a doctor as soon as possible. The most common symptom is pain in the belly that starts near the b…	Appendicitis is when a small part of your body called the appendix gets swollen and infected. This part is attached to your big intestine on the right side of your tummy and is about the size of your finger. If you have appendicitis, it can cause a lot of pain and make you very sick. If you think you or someone you know has appendicitis, it's important to see a doctor right away. The pain is the …	171	20.8619	4	171	15.6663	1	247	17.8808	1	83.3333	77.7778	72.2222
4	CDC	https://www.cdc.gov/diabetes/managing/diabetes-vision-loss.html	2023-03-26	1. Diabetic retinopathy is the leading cause of blindness in working-age adults 2. It’s caused when high blood sugar damages blood vessels in the retina, these damaged vessels swell, leak causing blurred vision / stopped blood flow. 3. Early stage retinopathy (non-proliferative) is when blood vessel walls in the retina weaken and bulge that form pouches which leak blood and fluid causing macular …	Diabetic Retinopathy is the leading cause of blindness in working-age adults. Diabetic retinopathy is caused when high blood sugar damages blood vessels in the retina (a light-sensitive layer of cells in the back of the eye). Damaged blood vessels can swell and leak, causing blurry vision or stopping blood flow. Sometimes new blood vessels grow, but they are not normal and can cause further visio…	373	11.5739	10.0355	11.8164	13.6241	21.875	3	Diabetic Retinopathy can make you blind. It happens when high blood sugar damages blood vessels in the retina, the part of the eye that sees light. When blood vessels get damaged, they can leak and cause blurry vision or block blood flow. Sometimes new blood vessels grow, but they are not normal and can make vision worse. This can happen in both eyes. There are two stages of diabetic retinopathy.…	Diabetic Retinopathy can cause blindness in adults who are of working age. It happens when high blood sugar damages the blood vessels in the back of the eye called the retina. When blood vessels are damaged, they can swell, leak, and cause blurry vision or stop blood flow. Sometimes, new blood vessels grow, but they are not normal and can cause further vision problems. This condition often affect…	Diabetic Retinopathy is a disease that can cause blindness in adults who are working. High blood sugar can harm the blood vessels in the eye's retina, which can result in blurry vision or no blood flow. When new blood vessels form, they are abnormal and can cause further vision problems. Both eyes are usually affected by diabetic retinopathy. There are two stages of diabetic retinopathy: - Early …	178	17.5218	0	301	20.9917	3	306	23.0205	2	66.6667	88.8889	88.8889
5	Patient UK	https://patient.info/medicine/semaglutide-ozempic-rybelsus	2023-03-26	1. Some people can control the sugar in their blood by making changes to their diet and lifestyle but, for other people, medicines are given alongside the changes in diet. 2. Semaglutide is one of the medicines that are prescribed for people with type 2 diabetes. 3. It increases the amount of insulin your body produces, which reduces blood sugar levels, it also reduces the amount of glucagon prod…	People with type 2 diabetes need treatment to control the amount of sugar in their blood. This is because good control of blood sugar levels reduces the risk of complications later on. Some people can control the sugar in their blood by making changes to their diet and lifestyle but, for other people, medicines are given alongside the changes in diet. Semaglutide is one of the medicines that are …	362	11.7414	12.3678	10.4369	10.3803	19.3735	9	If you have type 2 diabetes, you need treatment to control the amount of sugar in your blood. This will help reduce the risk of complications later on. Some people can control their blood sugar by changing their diet and lifestyle, but others need medication along with these changes. One medicine that may be prescribed for type 2 diabetes is called Semaglutide. It works like a natural hormone cal…	People with type 2 diabetes need treatment to control the amount of sugar in their blood. This helps to reduce the risk of problems later on. Some people can manage their blood sugar by making changes to their diet and lifestyle, but others need medicine as well. Semaglutide is a medicine that can help people with type 2 diabetes. It works by increasing the insulin in your body, reducing the amou…	People with type 2 diabetes need to control the sugar in their blood. This is important to avoid health problems in the future. Some people can do this by changing their diet and lifestyle, but others need medicine as well. One of the medicines that doctors prescribe is called semaglutide. It helps control blood sugar levels in three ways. First, it increases the amount of insulin your body produ…	243	19.3343	4	166	14.9893	2	252	15.5353	5	94.4444	77.7778	94.4444
6	CDC	https://www.cdc.gov/diabetes/basics/diabetic-ketoacidosis.html	2023-03-26	1. DKA is a serious complication of diabetes that happens when there isn’t enough insulin. When ketones build up quickly, it can be life threatening 2. Early symptoms include being very thirsty and urinating more than usual. 3. More severe symptoms may appear if left untreated, including: fruity-smelling breath, fast deep breathing, dry skin and mouth, flushed face, muscle stiffness, headache, fa…	Diabetic ketoacidosis (DKA) is a serious complication of diabetes that occurs when there isn't enough insulin to allow blood sugar into the cells for energy. Instead, the body breaks down fat for fuel, which produces ketones. If the ketones build up too quickly, they can become life-threatening.The early symptoms of DKA include being very thirsty and urinating more than usual. If untreated, more …	349	13.5817	11.4731	14.1918	12.092	28.483	1	Diabetic ketoacidosis (DKA) is a serious problem for people with diabetes. It happens when your body doesn't have enough insulin to use sugar for energy, so it starts breaking down fat instead. This produces something called ketones, which can be very dangerous if they build up too quickly. The first signs of DKA are feeling very thirsty and going to the bathroom more often than usual. If you don…	Diabetic ketoacidosis (DKA) is a severe problem for people with diabetes when their body can't use sugar for energy because there's not enough insulin. Instead, the body breaks down fat and makes ketones, which can be harmful if they build up too fast. Early signs of DKA include feeling very thirsty and peeing a lot. If left untreated, it can cause more severe symptoms like breathing quickly, dry…	Diabetic ketoacidosis (DKA) is a serious problem that can happen when your body doesn't have enough insulin to use sugar for energy. Instead, your body breaks down fat, which makes ketones. If ketones build up too fast, it can be life-threatening. Signs of DKA include feeling very thirsty and urinating more than usual. If you don't get help, you may also have fast, deep breathing, dry skin and mo…	263	10.7768	0	232	22.5124	0	219	16.6399	1	81.25	93.75	100
7	Better Health, Victoria	https://www.betterhealth.vic.gov.au/health/conditionsandtreatments/back-pain	2023-04-10	1. For most people back pain comes on quickly (acute back pain), but then improves or goes away within three to six weeks. 2. For some people the pain comes back and can last more than three months. 3. The causes of back pain are not fully understood. Most people with back pain don’t have any significant damage to their spine. 4. Common causes of back pain include repetitive or heavy lifting (man…	For most people back pain comes on quickly (acute back pain), but then improves or goes away within three to six weeks. However, it is common for it to come back, with some people going on to develop more persistent pain (that lasts for more than three months). Back pain can have a significant impact on all aspects of life including daily activities, family life, work, recreation and social activ…	580	12.6442	9.25534	11.0724	9.85127	16.4618	6	Most people get back pain suddenly, but it usually gets better within three to six weeks. Sometimes the pain comes back, and some people have pain that lasts for more than three months. Back pain can make it hard to do everyday things like work, play, or be with family and friends. We don't know everything about why back pain happens. Most people with back pain don't have anything seriously wrong…	Back pain can happen suddenly but usually goes away within three to six weeks. However, sometimes it can come back and last longer. Back pain can make it hard to do daily activities, spend time with family, work, or do things for fun. It's not fully understood why back pain happens, but it's usually not from a serious problem with the spine. Common causes of back pain include lifting heavy things…	Back pain is when your back hurts. Sometimes it goes away on its own within a few weeks, but sometimes it keeps coming back and can last for months. Back pain can make it hard to do things you like, such as work or spend time with family and friends. The reasons why people get back pain are not completely known, but it can be caused by lifting heavy things, moving suddenly, not getting enough exe…	331	9.58244	0	236	8.82145	5	256	6.82643	2	100	75	62.5
8	CDC	https://www.cdc.gov/diabetes/library/features/diabetes-nerve-damage.html	2023-03-26	1. High blood sugar can lead to nerve damage called diabetic neuropathy 2. You can prevent or delay nerve damage by keeping your blood sugar close to your target levels 3. Nerve damage can cause problems ranging from mild numbness to severe pain 4. Peripheral nerve damage is the most common type for people with diabetes. It affects your hands, feet, legs and arms. Symptoms include pins and needle…	High blood sugar can lead to nerve damage called diabetic neuropathy. You can prevent it or slow its progress by keeping your blood sugar as close to your target range as possible and maintaining a healthy lifestyle. Managing your blood sugar is an essential part of your diabetes care plan. Not only does it help you with day-to-day wellness, but it can also help prevent serious health problems do…	535	10.1556	10.5502	10.718	9.36222	20.9273	0	If you have high blood sugar, you may develop nerve damage called diabetic neuropathy. This can cause health problems like numbness or pain that makes it hard to do normal activities. Half of all people with diabetes have nerve damage, but you can prevent it by keeping your blood sugar levels as close to your target range as possible and living a healthy lifestyle. Nerve damage usually develops s…	When you have diabetes, it's important to keep your blood sugar levels under control. If your blood sugar is too high for a long time, it can cause nerve damage. This is called diabetic neuropathy. Nerve damage can cause problems like numbness, pain, and difficulty doing normal activities. But there's good news! You can prevent or delay nerve damage by keeping your blood sugar levels as close to …	High blood sugar can cause nerve damage called diabetic neuropathy. You can prevent or slow it down by keeping your blood sugar levels under control and living a healthy lifestyle. Taking care of your blood sugar is an important part of managing diabetes. It helps you feel good every day and prevents serious health problems later on. If you have high blood sugar for a long time, it can damage you…	260	21.6115	0	258	17.7961	1	282	23.9362	0	75	75	93.75
9	CDC	https://www.cdc.gov/diabetes/managing/managing-blood-sugar/a1c.html	2023-03-26	1. The A1C or HbA1c test is a blood test that measures your average blood sugar levels over the past 3 months 2. This test is used to diagnose prediabetes and diabetes and helps your healthcare team to manage your diabetes. 3. The A1C test measures the proportion of red blood cells that have hemoglobin with sugar attached to them. 4. You should get a baseline A1C test if you have are over 45 year…	What has your blood sugar been up to lately? Get an A1C test to find out your average levels—important to know if you are at risk for prediabetes or type 2 diabetes, or if you are managing diabetes. The A1C test—also known as the hemoglobin A1C or HbA1c test—is a simple blood test that measures your average blood sugar levels over the past 3 months. It’s one of the most commonly used tests to dia…	379	12.6704	12.7451	12.0099	13.3974	14.2392	1	Do you know your blood sugar levels? It's important to find out if you're at risk for prediabetes or type 2 diabetes, or if you're already managing diabetes. You can get an A1C test to find out your average blood sugar levels over the past 3 months. This test is simple and measures the percentage of your red blood cells that have sugar-coated hemoglobin. If you're an adult over age 45, or if you'…	Do you know your blood sugar levels? It's important to find out if you're at risk for prediabetes or type 2 diabetes, or if you already have diabetes. You can get a simple blood test called the A1C test to find out your average blood sugar levels over the past 3 months. The A1C test measures the amount of sugar-coated hemoglobin in your red blood cells. If you have higher levels of sugar-coated h…	Do you know what your blood sugar levels have been like lately? It's important to find out if you might have prediabetes or type 2 diabetes, or if you're already managing diabetes. You can take a simple blood test called an A1C test to check your average blood sugar levels over the past 3 months. The A1C test measures the percentage of your red blood cells that have sugar-coated hemoglobin. Peopl…	240	13.2935	0	223	10.2857	0	251	14.3053	1	100	81.25	100
10	BMJ	https://bestpractice.bmj.com/patient-leaflets/en-gb/html/1560921030097/ADHD%3A%20what%20is%20it%3F	2023-03-20	1. Children with ADHD find it hard to concentrate, are overactive, and act without thinking. 2. Difficulties at home and at school. 3. Cause of ADHD is unknown. 4. Inattentive children are easily distracted, drift from one activity to another, and get bored quickly 5. Hyperactive children find it almost impossible to stay still. 6. Doctors are careful about making a diagnosis of ADHD and ruling o…	ADHD stands for attention deficit hyperactivity disorder. Children with ADHD find it hard to concentrate, are overactive, and act without thinking. All children can be difficult at times. But that doesn’t mean that they have ADHD. Children with ADHD behave in a way that can cause serious difficulties at home and at school, most of the time. This is not because they’re being naughty - ADHD is a me…	560	11.6025	11.6982	11.2994	10.2816	13.5934	4	ADHD is short for attention deficit hyperactivity disorder. Kids with ADHD have a hard time paying attention, are very active, and do things without thinking. This doesn't mean that every kid who misbehaves has ADHD. Kids with ADHD have behavior problems that can cause big trouble at home and school, most of the time. It's not because they're being bad, but because ADHD is a medical problem. Kids…	ADHD is a condition that affects some children. It makes it hard for them to concentrate, stay still, and think before they act. This is not because they are being naughty, but because they have a medical condition. ADHD can make it difficult for children to do well at home and at school. They might have trouble completing tasks, paying attention, and organizing their daily activities. Doctors do…	ADHD is short for attention deficit hyperactivity disorder. This is when kids have a hard time concentrating, are really active, and act without thinking. Not all kids who are hard to handle have ADHD. Kids with ADHD behave differently and it can cause problems at home and school. They don't mean to be bad - ADHD is a medical condition. Kids with ADHD can't process information the same as other k…	354	13.3981	0	283	13.4355	0	462	10.5364	3	100	100	100
11	Better Health Channel, Victoria	https://www.betterhealth.vic.gov.au/health/conditionsandtreatments/blood-pressure	2023-04-10	1. Blood pressure is the pressure of blood on the walls of your arteries as your heart pumps blood around your body. 2. Blood pressure is recorded as two numbers - the larger number is the pressure in the arteries as the heart pumps out blood during each beat. The lower number is the pressure as the heart relaxes before the next beat. 3. High blood pressure usually does not have any symptoms. 4. …	Blood pressure is the pressure of blood on the walls of your arteries as your heart pumps blood around your body. Blood pressure does not stay the same all the time. It changes to meet your body’s needs and it is normal for your blood pressure to go up and down throughout the day. It is affected by various factors, including body position, breathing, emotional state, exercise and sleep. The medic…	424	10.324	10.8912	10.1258	10.5607	12.7509	9	Blood pressure is how hard your blood pushes against your arteries when your heart pumps it around your body. It can change throughout the day and is affected by different things like your breathing and how you feel. High blood pressure is called hypertension and low blood pressure is called hypotension. Your blood pressure is measured using two numbers, like 120/80. The first number is the press…	Blood pressure is how hard your blood pushes against the walls of your arteries as your heart pumps blood through your body. It changes throughout the day based on different things like how you're feeling, what you're doing, and how you're breathing. High blood pressure is when your blood is pushing too hard and low blood pressure is when it's not pushing hard enough. Doctors measure blood pressu…	Blood pressure is how hard your blood is pushing against the walls of your blood vessels when your heart pumps it around your body. It changes throughout the day and can be affected by things like your body position, breathing, emotions, exercise, and sleep. High blood pressure is called hypertension, while low blood pressure is called hypotension. Your blood pressure is measured with two numbers…	242	8.3724	5	246	7.89835	2	221	8.49478	5	71.4286	78.5714	92.8571
12	WHO	https://www.who.int/news-room/fact-sheets/detail/depression	2023-03-23	1. Depression is a common mental disorder 2. Depression is different from usual mood fluctutations. 3. Depression can make a person suffer greatly and function poorly at work, school and in the family, and can lead to suicide. 4. Many people do not receive effective treatment because of lack of resources and care 5. During a depressive episode, the person has depressed mood, loss of pleasure or i…	Depression is a common mental disorder. Globally, it is estimated that 5% of adults suffer from depression. Depression is a leading cause of disability worldwide and is a major contributor to the overall global burden of disease. More women are affected by depression than men. Depression can lead to suicide. There is effective treatment for mild, moderate, and severe depression. Depression is a c…	407	13.9252	12.6639	11.4568	12.231	25.1215	4	Depression is a common sickness that affects many people around the world. It can make you feel sad, hopeless, and uninterested in the things you used to enjoy. Depression can be so severe that it makes it difficult for you to function in your daily life. Depression is a leading cause of disability and can even lead to suicide. Depression affects more women than men. Luckily, there are treatments…	Depression is a common illness that affects a lot of people all around the world. It can make you feel really sad, empty, and hopeless for a long time, and can even lead to thoughts of suicide. Depression can be caused by different things, and it can happen to anyone, but more women than men are affected. There are ways to treat depression, but sadly, a lot of people who need help don't get it be…	Depression is a common mental illness that affects many people around the world. It can make a person feel very sad, lose interest in things they used to enjoy, and have a hard time concentrating or sleeping. Depression is different from just feeling down sometimes, and it can cause problems with work, school, and family. In some cases, depression can even lead to thoughts of suicide, which is ve…	218	21.0565	0	179	6.3786	2	221	15.2632	2	50	50	83.3333
13	Mayo Clinic	https://www.mayoclinic.org/diseases-conditions/eating-disorders/symptoms-causes/syc-20353603	2023-03-23	1. Eating disorders are serious conditions related to persistent eating behaviours that negatively impact physical and mental health. 2. Eating disorders often develop in teen and young adult years. 3. People with anorexia nervosa use extreme efforts to control their weight and shape. 4. Anorexia nervosa and bulimia can be life-threatening if left untreated 5. Bulimia nervosa includes episodes of…	Eating disorders are serious conditions related to persistent eating behaviors that negatively impact your health, your emotions and your ability to function in important areas of life. The most common eating disorders are anorexia nervosa, bulimia nervosa and binge-eating disorder. Most eating disorders involve focusing too much on your weight, body shape and food, leading to dangerous eating be…	398	14.1757	12.2899	10.8201	11.5521	20.1856	3	Eating disorders are serious conditions that can hurt your health and ability to do things you need to do. They often involve focusing too much on your weight, body shape, and food. The most common eating disorders are anorexia nervosa, bulimia nervosa, and binge-eating disorder. These disorders can harm your body, causing problems with your heart, bones, teeth, and digestive system. Eating disor…	Eating disorders are when someone has serious problems with the way they eat that can hurt their health and life. The most common kinds are anorexia nervosa, bulimia nervosa, and binge-eating disorder. Eating disorders usually happen when people care too much about their weight, shape, and food and do things that can be harmful. This can make it hard for them to get the right nutrition, which can…	Eating disorders are serious problems that can hurt your health, emotions, and daily life. The most common ones are anorexia nervosa, bulimia nervosa, and binge-eating disorder. People with eating disorders often think too much about their weight, body shape, and food. This can lead to harmful eating behaviors that stop their bodies from getting the nutrients they need. Eating disorders can damag…	224	11.0861	1	275	9.0736	1	354	12.5239	1	75	100	100
14	WHO	https://www.who.int/news-room/fact-sheets/detail/endometriosis	2023-03-20	1. Endometrial is a disease characterised by the presence of tissue resembling endometrium (the lining of the uterus) outside the uterus. 2. Endometriosis causes chronic inflammation. 3. Symptoms include painful periods, chronic pelvic pain, pain during or after sex, painful bowel movement and urination, fatigure, depression/anxiety, abdominal bloating and nausea. 4. Infertility can be a conseque…	Endometriosis is a disease characterised by the presence of tissue resembling endometrium (the lining of the uterus) outside the uterus. It causes a chronic inflammatory reaction that may result in the formation of scar tissue (adhesions, fibrosis) within the pelvis and other parts of the body. Several lesion types have been described including superficial endometriosis found mainly on the pelvic…	556	15.9457	11.6982	11.4917	13.639	44.0212	5	Endometriosis is a disease where tissue like the lining of the uterus grows outside of the uterus. This can cause scar tissue to form and make it hard to move or cause pain. There are different types of endometriosis and they can cause different symptoms like pain during periods, sex, bowel movements, and urination, fatigue, depression, bloating, and nausea. Endometriosis can also make it hard fo…	Endometriosis is a sickness where tissue like the lining of the uterus grows outside of it. This can cause inflammation and scarring in the pelvis and other areas of the body. There are different types of endometriosis, each with different symptoms. Common symptoms include painful periods, pain during sex or bowel movements, fatigue, and bloating. Endometriosis can also cause infertility. The cau…	Endometriosis is a disease where tissue like the lining of the uterus grows outside of the uterus. This can cause inflammation and scar tissue in the pelvis and other parts of the body. There are different types of endometriosis that can cause different symptoms. Symptoms can include painful periods, pelvic pain, painful sex, painful bowel movements, painful urination, fatigue, depression, anxiet…	136	23.01	0	168	28.6256	0	216	37.8455	1	83.3333	100	100
15	Boehringer Ingelheim Pharmaceuticals	https://docs.boehringer-ingelheim.com/Prescribing%20Information/PIs/Jardiance/Patient%20Info/Jardiance%20Patient%20Information.pdf?DMW_FORMAT=pdf	2023-03-26	1. Jardiance is a medicine that can have serious side effects including ketoacidosis and dehydration 2. Ketoacidosis is a serious condition that requires hospital treatment and may be fatal. 3. People with type 1 and 2 diabetes have experienced ketoacidosis while taking Jardiance. 4. Symptoms include nausea, tiredness, vomiting, trouble breathing and abdominal pain. If you have any of these sympt…	Jardiance is a medicine that can cause serious side effects, including: Ketoacidosis (increased ketones in your blood or urine). Ketoacidosis has happened in people who have type 1 diabetes or type 2 diabetes, during treatment with Jardiance. Ketoacidosis has also happened in people with diabetes who were sick or who had surgery during treatment with Jardiance. Ketoacidosis is a serious condition…	311	12.5263	10.8912	9.26557	9.04235	24.854	1	Jardiance is a type of medicine that can cause serious problems, like: 1. Ketoacidosis: This can happen to people who have type 1 or type 2 diabetes while taking Jardiance. It can also happen if you get sick or have surgery while taking it. Ketoacidosis is a really bad condition that needs to be treated in a hospital. It could even cause death. You might have ketoacidosis even if your blood sugar…	Jardiance is a medicine that can cause serious problems: - Ketoacidosis: This is when there are too many ketones in your blood or urine. It can happen to people with type 1 or type 2 diabetes who are taking Jardiance. It can also happen if you're sick or had surgery. Ketoacidosis is very dangerous and can even cause death. If you have symptoms like nausea, tiredness, vomiting, trouble breathing o…	Jardiance is a type of medicine that can cause some really bad problems. One of these problems is called ketoacidosis. This happens when there are too many ketones in your blood or pee. It's very serious and can even cause death. You might get ketoacidosis if you have type 1 or type 2 diabetes and take Jardiance. It could also happen if you get sick or have surgery while taking Jardiance. If you …	250	14.7436	1	214	13.9496	0	218	11.5764	1	91.6667	100	66.6667
16	NHS	https://www.nhs.uk/mental-health/conditions/panic-disorder/	2023-03-23	1. Panic disorder is a type of anxiety disorder where you regularly have sudden attacks of panic and fear, often for no apparent reason 2. Symptoms include anxiety and panic attacks. 3. Anxiety is a feeling of unease that may cause people to avoid certain situations in fear of another panic attack 4. Panic attacks are a quick rush of symptoms characterised by e.g. racing heart beat, feeling faint…	Panic disorder is an anxiety disorder where you regularly have sudden attacks of panic or fear. Everyone experiences feelings of anxiety and panic at certain times. It's a natural response to stressful or dangerous situations. But someone with panic disorder has feelings of anxiety, stress and panic regularly and at any time, often for no apparent reason. Symptoms of panic disorder include anxiet…	447	10.0903	10.5042	8.84185	9.72561	16.5305	3	Panic disorder is when you have sudden feelings of panic or fear regularly, even when there's no reason to be scared. This can make you avoid certain situations because you're afraid of having another attack, and can lead to a cycle of fear that makes the attacks worse. During a panic attack, you can experience a lot of physical and mental symptoms that can be scary, like a fast heartbeat, sweati…	Panic disorder is when you feel sudden fear or panic attacks often, even without a reason. This can make you feel anxious and stressed all the time. Symptoms include feeling uneasy or worried, as well as more severe symptoms like sweating, chest pain, and feeling like you can't breathe. These attacks usually last between 5-20 minutes and can happen once or many times a week. They are not dangerou…	Panic disorder means having sudden, scary feelings of panic or fear all the time, even when nothing bad is happening. It's a type of anxiety disorder. Panic attacks can make you feel really scared and uncomfortable, and they can happen without warning. Symptoms of panic attacks include feeling worried, dizzy, sick, or like you can't breathe. Panic attacks can last from 5 to 20 minutes, but someti…	185	12.894	2	117	12.462	0	154	10.0457	0	75	83.3333	66.6667
17	Dermnet NZ	https://dermnetnz.org/topics/psoriasis	2023-03-20	1. Psoriasis is a chronic inflammatory skin condition characterised by clearly defined, red and scaly plaques. 2. It tends to start either early (15-25 years) or late (50-60 years) in life (bimodal distribution), is lifelong, and can fluctuate over time. 3. Genetic factors can influence the type of psoriasis a person has and its response to treatment. 4. The most common sites are scalp, elbows an…	Psoriasis is a chronic inflammatory skin condition characterised by clearly defined, red and scaly plaques. It is classified into a number of types. Psoriasis affects 2–4% of males and females. It can start at any age including childhood, with peaks of onset at 15–25 years and 50–60 years. It tends to persist lifelong, fluctuating in extent and severity. It is particularly common in Caucasians bu…	422	13.5265	10.2031	8.99839	12.1617	35.4972	11	Psoriasis is a skin problem that can make your skin red, scaly and bumpy. It can affect anyone, but it is more common in white people. It usually starts when you are a teenager or a senior, but it can happen at any age. It can be itchy and uncomfortable, but there are treatments available. Psoriasis can be caused by different things, like genetics or your immune system. Doctors can diagnose psori…	Psoriasis is a skin problem that lasts a long time and makes your skin look red and scaly. It can happen to anyone and can start when you're a kid or an adult. It doesn't go away on its own, and it can affect your whole life. Psoriasis can be itchy, and you might scratch your skin, making it worse. Sometimes it hurts, and your skin can crack. Psoriasis can affect any part of your skin, but it's m…	Psoriasis is a skin condition that causes red and scaly patches on the skin. It affects about 2-4% of people, and it can happen to anyone regardless of their age or race. Psoriasis can be passed down in families. It is caused by many factors, and it is considered a disease that involves the immune system. The patches caused by psoriasis can be found anywhere on the skin, but they are most commonl…	197	20.6072	1	285	11.8115	2	199	28.3772	6	66.6667	83.3333	41.6667
18	Healthline	https://www.healthline.com/health/cold-flu/cold	2023-04-10	1. The common cold is a viral infection that affects the upper respiratory tract. 2. The most common symptoms are a stuffy or runny nose, sneezing, and a scratchy, sore throat. 3. Symptoms usually get worse over 1 to 3 days. 4. Symptoms can happen in the nose, head, whole body (e.g. fatigue, difficulty breathing, low fever) 5. If symptoms haven't disappeared after 10 days you should see a doctor.…	The common cold is a viral infection that affects the upper respiratory tract. A cold can be caused by more than 200 viruses. The most common are rhinoviruses. The first signs of the common cold are fairly obvious: a stuffy or runny nose, sneezing, and a scratchy, sore throat. Most people quickly recognize these early symptoms because the common cold is so ordinary. In fact, adults have an averag…	347	10.0476	8.51513	8.3441	9.99497	30.5278	2	A cold is a sickness that can make it hard to breathe through your nose and cause a sore throat. It happens when a virus gets in your body, and there are many different viruses that can cause a cold. The most common one is called a rhinovirus. The first signs of a cold are usually a stuffy or runny nose, sneezing, and a scratchy throat. Adults usually get 2 or 3 colds a year. It takes 1 to 3 days…	A cold is a sickness caused by germs that can make you feel sick. There are more than 200 different germs that can cause a cold, but the most common one is called a rhinovirus. When you get a cold, you might feel stuffy or runny, sneeze a lot, or have a sore throat. These are the first signs of a cold, and they usually show up about 1 to 3 days after you catch the germs. Adults usually get 2 to 3…	Having a cold means you have a sickness caused by a virus that affects your breathing system. There are over 200 types of viruses that can cause a cold, but the most common one is called rhinovirus. When you have a cold, you will feel some symptoms like a runny or stuffy nose, sneezing, and a scratchy or sore throat. Adults usually have about 2 to 3 colds every year. It takes 1 to 3 days for thes…	291	20.1411	1	206	11.5053	1	307	24.478	2	91.6667	83.3333	75
19	NDSS	https://www.ndss.com.au/living-with-diabetes/health-management/sexual-health/	2023-03-26	1. diabetes may contribute to sexual problems for men and women 2. For men with diabetes, the most common problem is erectile dysfunction. This is caused by reduced blood flow and nerve damage to the penis. 4. erectile dysfunction can be treated with medicine, injections, devices and surgery. 5. The main sexual problems women experience are vaginal drynes, pain during sex, less sex drive, and tro…	A healthy sexual relationship is one of life’s expectations and pleasures. When things go wrong—whether we have diabetes or not—many of us find it hard to accept that there might be a problem. It’s important to know there is a great deal of support available.While most people with diabetes, can lead completely normal sex lives, diabetes may contribute to sexual problems for some people. For men, …	417	12.9602	13.639	14.459	13.7657	19.7063	4	Having a healthy sexual relationship is important and can bring joy to life. But sometimes things can go wrong, even if you have diabetes. It's okay to ask for help and support when you need it. While most people with diabetes can have normal sex lives, some may experience sexual problems. For men, the most common issue is erectile dysfunction, which means they can't get or keep an erection for s…	Sex is an important part of life and can bring pleasure. However, some people with diabetes may have trouble with their sexual health. Men may experience erectile dysfunction, which means they can't get or keep an erection for sex. Women may have problems with vaginal dryness, a decrease in sexual desire, pain during sex, and trouble having an orgasm. Women with diabetes are also more likely to g…	Having a healthy sexual relationship is something many people want and enjoy in life. Sometimes things don't go as planned, and that's okay. There is help available if you need it, whether you have diabetes or not. While most people with diabetes can have a normal sex life, some people may experience sexual problems. For men, the most common problem is called erectile dysfunction, which means the…	198	17.9821	1	261	21.5501	3	266	17.0909	6	50	90	70
20	CAMH	https://www.camh.ca/en/health-info/mental-illness-and-addiction-index/anti-anxiety-medications-benzodiazepines#:~:text=Benzodiazepines%20most%20commonly%20used%20to,)%20and%20diazepam%20(Valium).	2023-03-23	1. Benzodiazepines are the most common medication for anxiety symptoms. 2. Benzodiazepines are also used to help with sleep, and as a muscle relaxant. 3. The calming effect of benzodiazepines can be achieved without drugs e.g. exercise, reducing stress. 4. These other approaches should be tried first. 5. Some amount of anxiety is normal in life.	Anti-anxiety medications help reduce the symptoms of anxiety, such as panic attacks or extreme fear and worry. The most common anti-anxiety medications are called benzodiazepines. Benzodiazepines are a group of medications that can help reduce anxiety and make it easier to sleep. They are also used as a muscle relaxant, to induce sedation for surgery and other medical procedures, and in the treat…	370	13.6629	8.63404	8.84185	11.5784	15.7376	10	Anti-anxiety medications can help people who feel really worried or afraid. They can also help with panic attacks. The most common kind of anti-anxiety medications are called benzodiazepines. These drugs can help people feel calm and make it easier for them to sleep. Doctors sometimes use them to help with muscle problems or before surgery. People can sometimes feel better without taking drugs. D…	Anti-anxiety medication can help people who feel worried or scared a lot. These medications are called benzodiazepines and they can help people feel more relaxed and sleep better. Doctors also use them to help with muscle problems or before surgery. There are other ways to feel better without taking medication. Exercise, like walking or yoga, and doing relaxing things like reading or taking a war…	Some medicines called anti-anxiety medications can help to reduce feelings of anxiety, like panic or fear. One type of anti-anxiety medicine is called benzodiazepines. They can also help you sleep better, relax your muscles, and be used during surgery or when someone has seizures or is withdrawing from alcohol. Benzodiazepines are also known as minor tranquillizers, sedatives or hypnotics. They a…	186	3.23501	2	194	4.35572	3	232	8.81735	5	100	80	70
21	WHO	https://www.who.int/news-room/fact-sheets/detail/epilepsy	2023-03-20	1. Lifelong condition, defined as two or more unprovoked seizures. 2. Causes seizures (brief episodes of involuntary movement sometimes accompanied by loss of consciousness and control of bowel/bladder) 3. Seizures can range in severity and frequency 5. Epilepsy can be caused by issues that are structural, genetic, related to infections, metabolic, related to the immune system, or unknown causes.…	Epilepsy is a chronic noncommunicable disease of the brain that affects around 50 million people worldwide. It is characterised by recurrent seizures, which are brief episodes of involuntary movement that may involve a part of the body (partial) or the entire body (generalised) and are sometimes accompanied by loss of consciousness and control of bowel or bladder function. Seizure episodes are a …	331	14.4033	8.84185	11.6982	11.2081	26.4733	6	Epilepsy is a disease that affects a lot of people all over the world. It's a problem with the brain that can cause seizures. A seizure is when someone's body moves without them meaning to, and they might lose control of their body. Seizures can happen because of too much electricity in the brain. They can be short or last a long time, and they can happen often or only once in a while. If someone…	Epilepsy is a health problem that affects many people around the world. It is a long-lasting illness that affects the brain and causes seizures. Seizures are when someone's body moves involuntarily and they may lose control of their bladder or bowel. Seizures happen because there is too much electrical activity in some parts of the brain. They can be mild or very strong and can happen many times …	Epilepsy is a sickness in the brain that affects many people around the world. It causes seizures, which are short episodes where the body moves on its own and a person may lose control of their bladder or bowels. This happens because of too much electricity in some cells of the brain. Seizures can be different for each person and can happen a lot or just a little. To be diagnosed with epilepsy, …	219	6.85384	2	269	13.8396	3	231	8.88383	3	70	100	90
22	ASTHMA AUSTRALIA	https://asthma.org.au/about-asthma/severe-asthma/	2023-04-10	1. Someone with severe asthma will still have regular asthma symptoms and asthma attacks despite being on high doses of medication. 2. The tubes that go into the lungs, your airways, are not smooth and calm in people with severe asthma. They are hypersensitive, which means they react excessively to triggers like pollen, pet dander, air pollution, and viruses. 3. During an asthma attack, the body …	For people living with severe asthma, saying they have ‘asthma’ is not enough to describe it. Many people do not know severe asthma is a debilitating and traumatic breathing condition. Up to 200,000 Australians may experience life with severe asthma. Someone with severe asthma will still have regular asthma symptoms and asthma attacks despite being on high doses of medication. Their asthma does n…	466	11.5611	8.57599	10.8912	8.84185	23.8573	2	Asthma can be really bad for some people, especially those with severe asthma. Severe asthma is when someone has a hard time breathing even when they take a lot of medicine for it. This can be very dangerous and scary. Lots of things can make severe asthma worse, like pollen, pet hair, or air pollution. Sometimes, even viruses can make it worse. When someone has severe asthma, their airways get n…	If you have severe asthma, it means that you have a very serious breathing problem that is not easily treated. It is different from regular asthma because even when you take a lot of medicine, you still have trouble breathing. This can be very scary and even life-threatening. People with severe asthma have airways that are very sensitive and easily triggered by things like pollen, pet dander, air…	Severe asthma is a serious condition that affects a lot of people in Australia. It's not just regular asthma â€“ it's much worse. Even if you take a lot of medicine, you can still have trouble breathing and have asthma attacks. People with severe asthma may need special medicines and emergency care to help them breathe. When you have severe asthma, your airways are very sensitive and can get clog…	159	10.101	1	223	13.6503	3	159	11.5044	2	50	80	50
23	Dermnet NZ	https://dermnetnz.org/topics/melanoma	2023-03-20	1. Melanoma, is a skin cancer in which there is an uncontrolled growth of melanocytes (pigment cells). 2. High number of people affected by melanoma in Australia and New Zealand. 3. Usually start as superficial/in-situ tumours and can then spread to deeper tissues and elsewhere in the body. 5. Can occur anywhere, not only areas that get a lot of sun. 6. The first sign of a melanoma is usually an …	Melanoma, also referred to as malignant melanoma, is a potentially very serious skin cancer in which there is an uncontrolled growth of melanocytes (pigment cells). Normal melanocytes are found in the basal layer of the epidermis (outer layer of skin). Melanocytes produce a protein called melanin, which protects skin cells by absorbing ultraviolet light (UV) radiation. Non-cancerous growth of mel…	430	14.435	11.4424	13.5963	9.95714	27.4254	8	Melanoma is a type of skin cancer that can be very dangerous. It happens when a certain type of skin cell called melanocytes start to grow out of control. These cells make a protein called melanin that helps protect the skin from the sun's harmful UV rays. If the growth of these cells is not cancerous, it can cause things like freckles or moles. But if it is cancerous, it's called melanoma. Melan…	Melanoma is a serious type of skin cancer that happens when the cells that give color to the skin, called melanocytes, grow uncontrollably. Normally, melanocytes produce a protein called melanin that protects the skin from UV radiation. Sometimes, non-cancerous growths of melanocytes called moles and freckles can occur, but if the growth is cancerous, it is called melanoma. Melanoma can be catego…	Melanoma is a kind of skin cancer that can be very dangerous. It happens when pigment cells in the skin start to grow uncontrollably. Normally, these cells make a substance called melanin, which helps protect the skin from the sun's harmful rays. When these cells grow too much, they can turn into cancer. Melanoma can be in different stages, depending on how far it has spread. In Australia and New…	271	19.7644	5	306	17.3663	4	189	13.7216	1	100	100	100
24	Beyond Blue	https://www.beyondblue.org.au/mental-health/depression	2023-04-10	1. If a person feels sad, low or moody for more than 2 weeks it might be a sign that you have depression. 2. Common signs and symptoms of depression can include withdrawing from friends and family, trouble concentrating, feeling overwhelmed, empty or numb, thinking nothing ever good happens, being constantly tired. Sometimes people who are experiencing depression may also experience suicidal thou…	We all feel sad, moody or low sometimes, it’s a normal part of life. If these feelings come and stay for more than 2 weeks it might be a sign that you have depression. Depression affects 1 in 7 people in Australia. It's a serious condition that affects your physical and mental health. It’s important to know that it is treatable and it’s worth reaching out and talking to someone about it. What is …	329	11.6818	9.85127	11.0626	12.1617	14.9008	1	Sometimes we feel really sad or moody, and that's normal. But if those feelings last for more than 2 weeks, it might be depression. Depression is when you feel bad about yourself and it can affect your body and mind. Lots of people in Australia have depression, but it can be treated. It's important to talk to someone about it. Depression can make it hard to do everyday things, like things you usu…	Sometimes we feel sad, moody, or low, which is normal. But if these feelings last for more than two weeks, it may be a sign of depression. Depression is a serious condition that affects your physical and mental health. One in seven people in Australia is affected by it. However, depression can be treated, and it's worth talking to someone about it. Depression affects how you feel about yourself a…	Feeling sad, moody, or low sometimes is normal. But if these feelings last for more than 2 weeks, it might be a sign of depression. Depression is a serious condition that affects your physical and mental health. 1 in 7 people in Australia experience depression. It's treatable, so it's important to talk to someone about it. Depression affects how you feel about yourself and can make it difficult t…	181	3.31061	1	192	11.0823	3	219	12.766	0	62.5	75	75
25	WHO	https://www.who.int/publications/i/item/9789240062740	2023-03-26	1. Physical activity has many health benefits for adults. Including reduced mortality, prevention of site specific cancers, hypertension, type 2 diabetes, improved mental health, cognitive health and sleep, and prevention of falls and falls-related injuries in older adults. 2. For those living with type 2 diabetes, physical activity, including aerobic activity, muscle-strengthening activity, or a…	Physical activity can confer many health benefits for adults and older adults, including reduced risk of allcause mortality and cardiovascular disease mortality, prevention of hypertension, site-specific cancers and type 2 diabetes, and improved mental health (reduced symptoms of anxiety and depression), cognitive health and sleep. In older adults, physical activity helps prevent falls and falls-…	298	20.9925	9.85127	12.1617	10.8912	30.4554	6	Being physically active can be really good for your health, especially if you're an adult or an older adult. It can help lower your chances of dying from anything and from heart problems. It can also help you avoid high blood pressure, certain kinds of cancer, and type 2 diabetes. Being active can also make you feel better mentally and help you think more clearly. It can even help you sleep bette…	Moving your body can make you healthier! This is especially true for adults and older adults. When you exercise, you can lower your risk of many different diseases, like heart disease, diabetes, and cancer. It can also help you feel better emotionally and mentally by reducing feelings of anxiety and depression, and improving sleep and thinking skills. If you're an older adult, exercise can even h…	Moving your body can help you stay healthy and prevent diseases. It is especially important for adults and older adults. When you exercise, you can reduce the risk of getting sick or dying from heart problems, high blood pressure, certain types of cancer, and type 2 diabetes. Exercise can also help you feel better mentally and sleep better. For older adults, exercise can prevent falls and keep bo…	216	4.64927	0	196	10.2586	0	191	8.31858	0	83.3333	100	83.3333
26	NHS	https://www.nhs.uk/mental-health/conditions/social-anxiety/	2023-03-23	1. Social anxiety disorder is more than shyness, it is a persistent and overwhelming fear of social situations 2. It's important to get help if you have symptoms 3. Symptoms include worry about everyday social activities or avoiding those activities altogether.	Social anxiety disorder, also called social phobia, is a long-term and overwhelming fear of social situations. It's a common problem that usually starts during the teenage years. It can be very distressing and have a big impact on your life. For some people it gets better as they get older. But for many people it does not go away on its own without treatment. It's important to get help if you are…	394	11.6792	9.84237	10.1811	9.51614	13.2967	3	Social anxiety disorder, or social phobia, is a condition where you feel extremely afraid of social situations for a long time. It's a common problem that often starts when you're a teenager. It can make you feel really upset and have a big effect on your life. Even though some people feel better as they get older, many people need help to manage their social anxiety. Social anxiety is not just s…	Social anxiety disorder, also known as social phobia, is a type of fear that makes it hard for you to handle social situations. It's common and can be really tough to deal with. It often begins when you're a teenager and can stick with you for a long time if you don't get help. But there are treatments that can help you manage it. Social anxiety is more than just being shy. It can affect your eve…	Social anxiety disorder, also known as social phobia, is when you feel really scared of being in social situations for a long time. It's a common problem that often starts when you're a teenager. It can be really hard to deal with and can have a big impact on your life. Some people get better on their own, but many people need help to feel better. If you're having symptoms, it's important to get …	293	7.922	1	299	8.91089	2	321	5.53169	1	100	100	83.3333

## Sheet: data dictionary
Variable name	Variable description
Textnumber	unique identifier
Organisation	organisation that produced the content
Website	URL that contained the content
Dateaccessed	Date of accessing the URL
keymessages	Key messages
OriginalHealthText	Text excerpt
originalnumberofwords	Original text - number of words
originalgrade	Original text - grade reading score
Revision1Grade	ChatGPT output 1 - grade reading score
Revision2Grade	ChatGPT output 2 - grade reading score
Revision3grade	ChatGPT output 3 - grade reading score
originalcomplexlanguage	Original text - complex language (%)
originalpassivevoice	Original text - passive voice (n)
Revision1	ChatGPT output 1
Revision2	ChatGPT output 2
Revision3	ChatGPT output 3
Revision1words	ChatGPT output 1 - number of words
Revision1Complex	ChatGPT output 1 - complex language (%)
Revision1Passive	ChatGPT output 1 - passive voice (b)
Revision2words	ChatGPT output 2 - number of words
Revision2complex	ChatGPT output 2 - complex language (%)
Revision2Passive	ChatGPT output 2 - passive voice (b)
Revision3words	ChatGPT output 3 - number of words
Revision3Complex	ChatGPT output 3 - complex language (%)
Revision3Passive	ChatGPT output 3 - passive voice (b)
keymessages_chat1pc	ChatGPT output 1 - percentage of key messages retained
keymessages_chat2pc	ChatGPT output 2 - percentage of key messages retained
keymessages_chat3pc	ChatGPT output 3 - percentage of key messages retained
